# Supplementary material for: Regulatory Interplay between miR-181a-5p and Estrogen Receptor Signaling Cascade in Breast Cancer
Source: Cancers (Basel). 2021 Feb 1;13(3):543. doi: 10.3390/cancers13030543 (PMC7867078; doi:10.3390/cancers13030543)
Supplement: Supplementary file 1 [file cancers-13-00543-s001.zip]

Archive with 2 entries (2 files):
- cancers-1062600-supplementary figures.pdf
- cancers-1062600-supplementary tables.xlsx
