# Supplementary material for: Regulatory Interplay between miR-181a-5p and Estrogen Receptor Signaling Cascade in Breast Cancer
Source: Cancers (Basel). 2021 Feb 1;13(3):543. doi: 10.3390/cancers13030543 (PMC7867078; doi:10.3390/cancers13030543)
Supplement: Supplementary file 1 [file cancers-13-00543-s001.zip › cancers-1062600-supplementary tables.xlsx]

## Sheet: Table S1
	N°	miRNA
MCF7 CTRL	96	hsa-miR-34b-5p
		hsa-miR-873-5p
		hsa-miR-181a-2-3p
		hsa-miR-367-5p
		hsa-miR-875-5p
		hsa-miR-541-5p
		hsa-miR-517-5p
		hsa-miR-519b-3p
		hsa-miR-138-1-3p
		hsa-miR-493-3p
		hsa-miR-510-5p
		hsa-miR-526b-3p
		hsa-miR-490-3p
		hsa-miR-496
		hsa-miR-320c
		hsa-miR-1238-3p
		hsa-miR-134-5p
		hsa-miR-18b-3p
		hsa-miR-380-3p
		hsa-miR-885-5p
		hsa-miR-603
		hsa-miR-370-3p
		hsa-miR-584-5p
		hsa-miR-513b-5p
		hsa-miR-630
		hsa-miR-543
		hsa-miR-519e-3p
		hsa-miR-1912
		hsa-miR-518c-5p
		hsa-miR-129-2-3p
		hsa-miR-520g-3p
		hsa-miR-506-3p
		hsa-miR-891a-5p
		hsa-miR-223-5p
		hsa-miR-147b
		hsa-miR-379-5p
		hsa-miR-1255b-5p
		hsa-miR-573
		hsa-miR-302d-5p
		hsa-miR-765
		hsa-miR-214-5p
		hsa-miR-591
		hsa-miR-885-3p
		hsa-miR-30c-2-3p
		hsa-miR-323b-5p
		hsa-miR-449b-5p
		hsa-miR-509-3p
		hsa-miR-616-3p
		hsa-miR-154-5p
		hsa-miR-212-3p
		hsa-miR-26a-1-3p
		hsa-miR-516b-5p
		hsa-miR-1270
		hsa-miR-143-3p
		hsa-miR-302a-3p
		hsa-miR-512-3p
		hsa-miR-224-3p
		hsa-miR-610
		hsa-miR-452-5p
		hsa-miR-636
		hsa-miR-488-5p
		hsa-miR-376b-3p
		hsa-miR-554
		hsa-miR-609
		hsa-miR-548a-3p
		hsa-miR-634
		hsa-miR-221-5p
		hsa-miR-572
		hsa-miR-605-5p
		hsa-miR-759
		hsa-miR-145-3p
		hsa-miR-125b-1-3p
		hsa-miR-525-3p
		hsa-miR-520h
		hsa-miR-548j-5p
		hsa-miR-548l
		hsa-miR-518d-3p
		hsa-miR-614
		hsa-miR-206
		hsa-miR-218-1-3p
		hsa-miR-888-3p
		hsa-miR-212-5p
		hsa-miR-1265
		hsa-miR-515-3p
		hsa-miR-103b
		hsa-miR-410-3p
		hsa-miR-346
		hsa-miR-639
		hsa-miR-649
		hsa-miR-1183
		hsa-miR-205-3p
		hsa-miR-595
		hsa-miR-662
		hsa-miR-1205
		hsa-miR-558
		hsa-miR-512-5p

## Sheet: Table S2 
	N°	miRNA
MCF7 3324 24h	26	hsa-miR-520b
		hsa-miR-624-3p
		hsa-miR-562
		hsa-miR-561-3p
		hsa-miR-127-5p
		hsa-miR-520a-3p
		hsa-miR-513a-3p
		hsa-miR-449a
		hsa-miR-507
		hsa-miR-138-5p
		hsa-miR-641
		hsa-miR-96-3p
		hsa-miR-34b-3p
		hsa-miR-1911-5p
		hsa-miR-517c-3p
		hsa-miR-553
		hsa-miR-592
		hsa-miR-10b-5p
		hsa-miR-450b-3p
		hsa-miR-299-3p
		hsa-miR-518e-3p
		hsa-miR-523-3p
		hsa-miR-564
		hsa-miR-204-5p
		hsa-miR-524-3p
		hsa-miR-433-3p

## Sheet: Table S3
miRNA LIST (n=185)	FC (2^ΔΔCT)
hsa-miR-1272	0.0186303
hsa-miR-142-5p	0.0216337
hsa-miR-936	0.041629
hsa-miR-487b-3p	0.0434353
hsa-miR-1253	0.0478618
hsa-miR-298	0.0488404
hsa-miR-27b-5p	0.0496461
hsa-miR-621	0.0537741
hsa-miR-548h-5p	0.0616373
hsa-miR-520e	0.0633305
hsa-miR-216b-5p	0.0640025
hsa-miR-1203	0.0648715
hsa-miR-632	0.0660832
hsa-miR-519e-5p	0.0746639
hsa-miR-593-5p	0.0794479
hsa-miR-892a	0.0827203
hsa-miR-1200	0.086954
hsa-miR-29a-5p	0.0909143
hsa-miR-943	0.0990961
hsa-miR-615-5p	0.100206
hsa-miR-1207-5p	0.100702
hsa-miR-1539	0.100933
hsa-miR-1538	0.103925
hsa-miR-1267	0.10687
hsa-miR-920	0.112114
hsa-miR-626	0.112724
hsa-miR-1244	0.113573
hsa-miR-942-5p	0.121541
hsa-miR-1182	0.122857
hsa-miR-758-3p	0.134009
hsa-miR-548d-3p	0.136411
hsa-miR-194-3p	0.142246
hsa-miR-190b	0.144358
hsa-miR-646	0.147873
hsa-miR-2113	0.14877
hsa-miR-503-5p	0.151094
hsa-miR-567	0.173225
hsa-miR-650	0.174047
hsa-miR-143-5p	0.174806
hsa-miR-454-5p	0.175882
hsa-miR-887-3p	0.178677
hsa-miR-654-5p	0.179818
hsa-miR-99a-3p	0.182826
hsa-miR-1208	0.190303
hsa-miR-566	0.192633
hsa-miR-1909-3p	0.195362
hsa-miR-935	0.198551
hsa-let-7a-3p	0.199094
hsa-miR-188-3p	0.202441
hsa-miR-125b-2-3p	0.202754
hsa-miR-381-5p	0.202884
hsa-miR-1260a	0.211545
hsa-miR-654-3p	0.213297
hsa-miR-374b-3p	0.217565
hsa-miR-514a-3p	0.217643
hsa-miR-874-3p	0.226998
hsa-miR-130b-5p	0.227538
hsa-miR-218-5p	0.237653
hsa-miR-663a	0.237921
hsa-miR-499a-5p	0.242943
hsa-miR-671-3p	0.243816
hsa-miR-582-5p	0.252709
hsa-miR-487a-3p	0.259906
hsa-miR-509-3-5p	0.260798
hsa-miR-106b-3p	0.262098
hsa-miR-300	0.26313
hsa-miR-455-3p	0.263497
hsa-miR-23b-5p	0.263942
hsa-miR-196b-3p	0.266812
hsa-miR-1471	0.268101
hsa-miR-661	0.272171
hsa-miR-551a	0.274073
hsa-miR-29b-2-5p	0.281727
hsa-miR-302e	0.284518
hsa-miR-20b-5p	0.2869
hsa-miR-28-3p	0.288079
hsa-miR-101-3p	0.288137
hsa-miR-148a-3p	0.289806
hsa-miR-582-3p	0.289984
hsa-miR-184	0.291934
hsa-miR-1256	0.295762
hsa-miR-638	0.296838
hsa-miR-200c-5p	0.30985
hsa-miR-24-2-5p	0.310872
hsa-miR-615-3p	0.31207
hsa-miR-149-3p	0.312442
hsa-miR-631	0.315862
hsa-miR-1913	0.317093
hsa-miR-33a-5p	0.32296
hsa-miR-491-3p	0.326002
hsa-miR-744-3p	0.326436
hsa-miR-520d-3p	0.331339
hsa-miR-138-2-3p	0.331465
hsa-miR-665	0.33221
hsa-miR-33b-3p	0.333882
hsa-miR-148b-5p	0.335016
hsa-miR-604	0.33672
hsa-miR-331-5p	0.337269
hsa-miR-501-5p	0.339191
hsa-miR-153-3p	0.340559
hsa-miR-144-3p	0.348759
hsa-miR-1181	0.353134
hsa-miR-664a-3p	0.360081
hsa-miR-1245a	0.360665
hsa-miR-26b-3p	0.362443
hsa-miR-1227-3p	0.364472
hsa-miR-330-5p	0.367169
hsa-miR-1914-5p	0.367786
hsa-miR-16-1-3p	0.36889
hsa-miR-139-5p	0.370052
hsa-miR-193b-5p	0.373188
hsa-miR-31-5p	0.379861
hsa-miR-449b-3p	0.381089
hsa-miR-940	0.390473
hsa-miR-29c-5p	0.393903
hsa-miR-139-3p	0.397926
hsa-miR-1296-5p	0.399477
hsa-miR-373-5p	0.408128
hsa-miR-1972	0.408988
hsa-miR-637	0.418332
hsa-let-7f-1-3p	0.418468
hsa-miR-93-3p	0.418747
hsa-miR-379-3p	0.421788
hsa-miR-195-3p	0.427304
hsa-miR-492	0.42859
hsa-miR-340-3p	0.429727
hsa-miR-30d-3p	0.430086
hsa-miR-411-3p	0.430755
hsa-miR-362-3p	0.431858
hsa-miR-20a-3p	0.437643
hsa-miR-18a-3p	0.439048
hsa-miR-1237-3p	0.445331
hsa-miR-548d-5p	0.445388
hsa-miR-675-3p	0.445408
hsa-let-7b-3p	0.447526
hsa-miR-653-5p	0.452513
hsa-miR-1911-3p	0.45328
hsa-miR-502-5p	0.45852
hsa-miR-1271-5p	0.458794
hsa-miR-99b-3p	0.459023
hsa-miR-32-3p	0.46064
hsa-miR-141-5p	0.469894
hsa-miR-502-3p	0.475059
hsa-miR-486-5p	0.481461
hsa-miR-616-5p	0.484586
hsa-miR-1224-3p	0.48561
hsa-miR-335-3p	0.485672
hsa-miR-761	0.489601
hsa-miR-501-3p	0.490029
hsa-miR-320a	0.490146
hsa-miR-622	0.490776
hsa-miR-181c-3p	0.496826
hsa-let-7d-5p	0.49859
hsa-miR-92a-1-5p	2.01315
hsa-miR-146a-5p	2.02321
hsa-miR-135b-3p	2.05155
hsa-miR-181a-5p	2.11862
hsa-miR-628-5p	2.14489
hsa-miR-770-5p	2.16691
hsa-miR-548b-3p	2.17261
hsa-miR-744-5p	2.25245
hsa-miR-30c-1-3p	2.38052
hsa-miR-193a-3p	2.39041
hsa-let-7f-5p	2.39397
hsa-miR-215-5p	2.49215
hsa-miR-550a-3p	2.58595
hsa-miR-597-5p	2.60796
hsa-miR-659-3p	2.60963
hsa-miR-500a-5p	2.61353
hsa-miR-369-3p	2.74332
hsa-miR-485-3p	2.95393
hsa-miR-550a-5p	3.02579
hsa-miR-181c-5p	3.08455
hsa-miR-891b	3.53601
hsa-miR-668-3p	3.53618
hsa-miR-451a	3.72606
hsa-miR-629-3p	4.25249
hsa-miR-624-5p	4.35344
hsa-miR-541-5p	5.15446
hsa-miR-548i	5.51364
hsa-miR-185-3p	5.76887
hsa-miR-625-3p	6.11327
hsa-miR-26a-2-3p	6.41351
hsa-miR-513c-5p	6.53312
hsa-miR-934	7.14053

## Sheet: Table S4
List of 282 common upregulated target genes of 153 downexpressed miRNAs (from Venn RNAseq gene UP vs predicted target)
BTG2
ITGA5
PFKP
EP300
HIC2
BBC3
SORL1
PCDHAC1
EFNB1
SNX16
COL1A1
PDIA3
GFPT2
CEP170
SLC6A6
DUSP5
LIF
RGS14
PGM2L1
SNN
LAMB3
SNAI1
ZFP36
PXN
PCBP1
LDLR
FAM160B1
KLHL28
DNAJB4
NKIRAS1
HBP1
YTHDC2
BCL7A
CLK3
C1GALT1
CTSK
PLEKHO2
NFAT5
IRS2
PIM3
MEGF11
EPHB3
BSDC1
CDR2L
BCL6
VEGFA
SLC5A3
SOCS3
UNKL
SMG1
KIF1B
GNA13
DUSP10
TRIP10
FBXO30
SLC2A1
NAP1L1
B3GALT2
FEM1C
FMR1
NAMPT
GADD45A
TSC1
PSD
PDCL
FAM57A
PPP2R5B
FXR2
CHD2
FZD5
TSC22D2
DBNDD1
KCTD11
PLEKHH1
ACSL1
MAP2K7
TNFRSF21
BMP1
SP2
SLC6A8
TBX3
NFE2L1
RSBN1
ERO1LB
SOCS1
ZBTB10
CRAMP1L
HEY1
KIF1A
SYDE1
ALDH1A3
MAFG
MNT
ALKBH5
CLIP3
RAB11FIP5
CDKN1A
ZNF746
SEMA4F
NDRG4
N4BP1
BNIP3L
LCP1
STXBP1
SOCS5
RNMT
SIRT1
FOSB
FAM46C
PLEKHG1
IGF2R
WRNIP1
RNF114
NFKBIA
EPAS1
LONRF1
PMP22
DTX3
SYNM
CYFIP2
MAP7D1
TRIM36
PVRL4
SLC16A1
ARID1A
PPM1D
ANKZF1
DUSP8
MEF2D
MEX3B
ATXN7L2
ZBTB34
KLF11
IRF1
EXOC5
RC3H1
ARHGAP17
SFPQ
KIAA1522
RGS16
PTPN12
CLCN6
SQSTM1
KCND1
PLK3
RBM33
BTG1
CNOT4
PGRMC2
HDAC5
FAS
HBEGF
OSMR
CSF1
MAP3K14
ARID3A
RAP1GAP
BCL9
PI4K2A
SGCB
CASC3
CCNG2
BCL9L
PPTC7
PSMC6
FSTL4
KIAA1217
LIMA1
TSPYL2
FZD7
ZC3H12A
MAP3K8
STC1
SMOX
VLDLR
PPP1R3B
RNF19B
BEST1
UNK
SCD
MYH10
DUSP1
CNNM4
SPEN
FAM53C
PCDHAC2
MCAM
CRYBG3
RND3
PNRC1
TRIB1
CASP7
USP53
TAF4
TFRC
TES
SEMA4B
ZBTB39
ARRDC4
PRNP
DOT1L
RAP2B
GRAMD1A
ELOVL4
LMTK2
RAB39B
CREB5
DYRK1B
WDR47
JAG2
STX3
TGM1
SLC25A25
RTN4
MSL2
MYLIP
CNNM1
LATS2
SACS
RORA
DDIT4
CPEB2
SDCBP
MBD6
PIGA
KREMEN1
LIFR
AXIN2
MXI1
CIC
STX12
JUNB
SSH1
RHOB
DDX6
KCTD6
PRR7
UBAP2L
PPAP2B
CDK5R1
PAX8
RASD1
EDEM1
ST6GALNAC6
ANKRD12
ACVR2B
BACH1
PDK1
MARK4
ELF5
SETD7
TMEM55A
RNF125
E2F6
EFNA3
EGLN3
RRAGD
TAPT1
ENC1
PTP4A1
ZNF282
COL10A1
ELL2
ZNF592
TNFSF9
PPFIA4
ZNFX1
MGEA5
LHX2
JUN
TTC9
PRRT2
FBXO32
GAD1
CLCF1
NOTCH1
NPC1
RNF44
PATL1
UBC
FRMD4B
N4BP3

## Sheet: Table S5
List of 200 common downregulated target genes of 32 overexpressed miRNAs (from Venn RNAseq gene DOWN vs predicted target)
SAMD4A
SLC10A7
LCORL
FRAS1
RDH10
EPN2
OSBPL8
TNS3
TEAD1
EPS8
UTRN
USP6NL
ENOX2
PPP3CA
LRRC8D
ST8SIA4
PTK2
TRIM2
SORT1
HS2ST1
MEIS2
STARD13
CAMTA1
ALCAM
ERLIN2
ATP11C
TMEM117
ERBB2IP
THRB
PEX11G
CDC42BPA
GRIK2
LTBP1
PHLDA1
USP32
QKI
EPHA4
CBFA2T2
NAALADL2
UBE2W
DHFR
PPP1R12A
ZC3H6
NCOA3
CCDC6
CYP19A1
MEIS1
MTMR12
TANC2
LRBA
ZNF710
ESR1
KCTD17
PLCXD3
FIGN
ZFAND6
ARID2
GYG2
GPD1L
IGFBP5
ADCY1
NR2F2
TNRC6B
MYBL1
ADARB1
PAM
CGNL1
FBXO34
CTNNBIP1
CDON
NLK
MYLK
RAB3GAP2
BAZ2B
ZNRF3
TUSC3
TBL1XR1
PHACTR2
CBX7
THBS1
APOO
CALCR
KCNJ3
RB1
NUMB
LRRC20
TMEM64
ACAP2
SULF1
UBE2E2
ATXN1
NCOA2
CCNF
FNDC3B
RUFY3
ATRNL1
SLC24A3
RAB10
BEND3
R3HDM1
GALNT1
PCDHA6
COBLL1
ERBB4
KANK1
LPP
PRTG
WWC2
CTNND2
MBNL2
PTPRE
MFSD6
DIAPH2
ABL2
DIP2C
TIMP3
GAN
GREB1
TNFRSF11B
DCLK1
ANKRD28
NRIP1
SIPA1L2
CACNG4
MAPT
ENAH
PIK3R3
NR3C1
HECW2
CBLB
ARHGEF3
PPP2R5C
ROBO1
PKP4
ADAM10
PPP2R2C
CRIM1
KLF12
NR6A1
EGR3
LAMC1
PBX3
CLOCK
PRKCE
COL3A1
CACNA1D
TBC1D4
SYT1
GRB10
TBL1X
IKZF2
PPARA
MGLL
UVRAG
USP6
BMPR2
PLCB1
DIP2B
CLCN5
MBNL1
TBC1D1
RALA
ELOVL6
NR5A2
ANKRD50
RBM47
STRBP
JARID2
RAD54L
TMCC1
CHD4
MAP2
CAB39
METTL7A
CTDSPL
CADM1
ZSWIM5
MAP1B
ZMYND11
INSR
GALE
KLK10
ST3GAL3
HEY2
ARFGEF1
MYCBP
NPTN
FOXP1
PPP2R5E
MAP4K4
ETV6
TBC1D9
CDKN3
CASK
ADCY9
PRKCA
INPP5A
MBOAT2
SEMA3C
ARNT2

## Sheet: TableS6
Gene	Forward Primer	Reverse Primer
ESR1(Erα)	5'-GCTTACTGACCAACCTGGCAG A-3'	5'-GGATCTCTAGCCAGGCACATTC-3'
USP32	5'-AGG AGT CAC GGA TCG GAT TC-3'	5'-AGG AGT CAC GGA TCG GAT TC-3'
TBC1D1	5'-ACC CAG TGC CAC TCG ATT TA-3'	5'-GGC CTC CTT TTC ACA CAC AG-3'
TBC1D9	5'-GGA AGC GAA ACT GGT CAT CC-3'	5'-TTT GGG CAG GGA TCG ATC TT-3'
GAPDH	5'-GGAGTCAACGGATTTGGTCGT-3'	5'-GCTTCCCGTTCTCAGCCT TGA-3'
PS2/TFF1	5'-GCTTAGGCCTAGACGGAATGGGC-3'	5'-CCAGGTCCTACTCATATCTGAGAG-3'
